# Supplementary material for: Cultural Orientation of Self-Bias in Perceptual Matching
Source: Front Psychol. 2019 Jun 28;10:1469. doi: 10.3389/fpsyg.2019.01469 (PMC6610885; doi:10.3389/fpsyg.2019.01469)
Supplement: TABLE S1 — Raw data in normalized RTs and d-prime. [file Table_1.XLSX]

## Sheet: normlaised RTs
			raw RTs			self-bias in RTs		Normalised		Questionnaire
			N			N		N		Self Construal Scale		Individualism & Collectivism Scale
HKorUK	low high bias	ID	Self	Friend	Stranger	Str-Self	Fri-Self	Str-Self	Fri-Self	IND construal	INT construal	HI	VI	HC	VC	Ind_HI+VI	Col_HC+VC
HK	1	1	629.292	653.912	633.203	3.91095	24.6191	0.00309779	0.0191856	78	63	46	37	35	39	83	74
HK	1	2	610.196	612.026	637.639	27.4428	1.82956	0.0219923	0.00149692	64	88	41	14	45	37	55	82
HK	1	3	674.467	754.021	716.013	41.5461	79.554	0.029879	0.0556911	70	90	40	28	50	38	68	88
HK	1	4	562.79	644.063	599.744	36.9542	81.2729	0.0317876	0.0673428	75	79	45	28	45	35	73	80
HK	1	5	741.05	727.694	703.153	-37.8969	-13.3552	-0.0262407	-0.00909295	64	77	45	25	41	38	70	79
HK	2	6	688.366	707.034	752.051	63.6844	18.6676	0.0442125	0.013378	71	77	38	30	40	40	68	80
HK	2	7	713.448	772.196	778.002	64.5532	58.748	0.0432822	0.0395437	72	74	34	14	41	34	48	75
HK	2	8	578.383	727.42	732.505	154.121	149.036	0.11757	0.114134	67	70	40	26	35	33	66	68
HK	1	9	667.235	682.215	709.202	41.9675	14.98	0.0304899	0.0111008	75	86	42	38	48	36	80	84
HK	2	10	595.453	633.978	700.677	105.224	38.5249	0.0811833	0.0313356	73	73	46	38	31	45	84	76
HK	1	11	675.876	707.744	642.075	-33.8014	31.8683	-0.0256469	0.0230325	69	71	33	24	42	40	57	82
HK	1	12	669.817	748.7	707.862	38.0446	78.883	0.027615	0.0556095	72	68	41	30	39	38	71	77
HK	2	13	619.311	703.856	745.949	126.638	84.5443	0.0927574	0.0638954	63	76	34	36	38	39	70	77
HK	2	14	694.741	706.271	763.841	69.0998	11.5301	0.0473747	0.00822982	58	61	39	18	34	27	57	61
HK	2	15	626.534	706.285	723.631	97.0971	79.7504	0.0719149	0.0598359	61	65	38	24	41	36	62	77
HK	1	16	690.501	752.66	687.392	-3.10872	62.159	-0.00225614	0.0430714	75	79	39	30	36	38	69	74
HK	1	17	681.238	715.993	727.938	46.7002	34.7551	0.0331401	0.0248743	72	76	43	19	49	48	62	97
HK	1	18	752.251	796.909	805.696	53.445	44.6578	0.0343048	0.0288271	57	79	36	17	38	42	53	80
HK	2	19	648.909	701.399	717.575	68.6657	52.4899	0.0502499	0.0388725	55	60	42	27	37	36	69	73
HK	2	20	620.714	705.443	805.58	184.866	84.7291	0.129613	0.0638906	63	80	36	24	42	35	60	77
HK	1	21	504.589	580.074	553.247	48.6582	75.4844	0.0459979	0.0695925	84	70	46	31	35	36	77	71
HK	2	22	711.379	781.476	783.567	72.1881	70.0976	0.0482881	0.0469554	83	60	48	31	29	28	79	57
HK	2	23	611.261	703.005	705.378	94.1163	91.7441	0.0714823	0.0698063	55	69	41	25	33	40	66	73
HK	2	24	610.868	723.873	692.23	81.3621	113.005	0.0624374	0.0846644	73	68	39	31	40	31	70	71
UK1	2	1	590.319	613.681	736.087	145.768	23.3617	0.109897	0.0194034	67	65	57	58	65	61	115	126
UK1	2	3	587.633	695.235	755.727	168.094	107.602	0.125129	0.0838761	80	57	53	56	55	65	109	120
UK1	2	4	560.967	668.397	678.8	117.833	107.43	0.0950448	0.0873866	81	73	57	52	70	60	109	130
UK1	1	6	678.405	641.043	673.981	-4.42399	-37.3622	-0.00327125	-0.0283166	82	76	59	64	66	51	123	117
UK1	1	7	601.772	664.322	697.774	96.0017	62.5501	0.0738733	0.049404	69	48	59	49	54	57	108	111
UK1	2	9	668.2	714.556	842.029	173.829	46.3556	0.115101	0.033524	75	61	47	54	71	60	101	131
UK1	2	10	661.333	757.167	802.346	141.013	95.8333	0.0963413	0.0675596	75	47	59	55	62	61	114	123
UK1	1	11	799.396	811.72	768.846	-30.5497	12.3242	-0.0194802	0.00764946	70	48	55	51	63	66	106	129
UK1	1	12	600.25	698.017	671.483	71.2328	97.7672	0.0560124	0.0753059	60	67	52	58	63	55	110	118
UK1	2	13	561.345	644.963	692.523	131.177	83.6175	0.104618	0.0693169	69	56	56	58	64	66	114	130
UK1	1	14	675.482	700.979	771.844	96.3623	25.4966	0.0665795	0.0185233	50	100	55	66	66	73	121	139
UK1	2	15	706.982	817.541	818.829	111.847	110.558	0.0733032	0.0725198	79	65	50	60	59	64	110	123
UK1	1	16	584.052	701.906	684.595	100.544	117.854	0.0792526	0.0916468	72	82	60	58	68	67	118	135
UK1	1	17	683.067	786.657	753.906	70.8396	103.59	0.0492978	0.070483	87	78	54	55	71	77	109	148
UK1	1	18	709.907	698.339	778.511	68.6037	-11.5681	0.0460917	-0.00821456	79	80	57	49	68	63	106	131
UK1	1	19	625.052	681.13	682.667	57.6149	56.0787	0.0440576	0.0429333	67	67	60	45	68	63	105	131
UK1	2	20	538.339	705.162	681.023	142.684	166.823	0.117015	0.134156	59	76	58	64	60	61	122	121
UK1	1	21	787.326	735.8	758.341	-28.9852	-51.5261	-0.0187525	-0.0338292	69	63	55	57	57	64	112	121
UK1	2	22	682.431	832.286	824.303	141.872	149.855	0.0941586	0.0989325	74	82	55	52	67	74	107	141
UK1	2	23	534.6	645.667	658.698	124.098	111.067	0.103996	0.094103	62	69	49	60	62	68	109	130
UK1	2	24	565.379	677.022	750.633	185.254	111.642	0.140769	0.0898602	89	71	56	62	66	58	118	124
UK1	2	1	682.981	729.137	777.568	94.5867	46.1558	0.064761	0.0326855	67	69	46	54	61	57	100	118
UK1	1	2	685.519	700.532	696.556	11.0363	15.0127	0.00798533	0.0108313	54	90	52	66	55	62	118	117
UK1	1	3	607.762	578.13	663.684	55.9223	-29.6315	0.0439832	-0.0249866	82	74	53	55	61	70	108	131
UK1	1	4	644.769	640.793	687.389	42.6197	-3.97613	0.0319929	-0.00309291	72	59	54	66	64	64	120	128
UK1	1	5	635.796	644.545	667.556	31.7593	8.74916	0.0243674	0.00683346	77	78	59	63	65	70	122	135
UK1	2	7	541.474	599.745	669.517	128.044	58.271	0.105735	0.0510603	57	56	51	51	67	59	102	126
UK1	2	8	596.982	654.509	727.537	130.554	57.5266	0.0985675	0.0459665	77	81	60	63	68	61	123	129
UK1	1	9	684.857	803.435	750.964	66.1071	118.578	0.0460413	0.0796736	75	85	60	54	66	63	114	129
UK1	2	10	591.356	677.87	675.145	83.7895	86.5144	0.0661583	0.0681631	79	71	52	62	62	73	114	135
UK1	1	11	597.123	674.408	656.714	59.5915	77.2854	0.0475273	0.0607813	51	80	53	67	55	69	120	124
UK1	2	12	565.608	641.149	641.569	75.9608	75.5411	0.0629243	0.0625984	86	79	63	57	62	64	120	126

## Sheet: d-prime
		raw ACC								z-score
		Match			Mismatch					Match			Mismatch				d prime			Criterion
HK		self	friend	stranger	self	friend	stranger	Overall ACC		self	friend	stranger	self	friend	stranger		Self	Friend	Stranger	self	friend	stranger
	1	0.89	0.79	0.91	0.915	0.9295	0.895	0.88825		1.22653	0.806421	1.34076	-1.3722	-1.47208	-1.25357		2.59873	2.2785	2.59432	0.0728378	0.332828	-0.0435948
	2	0.76	0.67	0.65	0.605	0.485	0.53	0.616667		0.706303	0.439913	0.38532	-0.266311	0.0376083	-0.0752699		0.972613	0.402305	0.46059	-0.219996	-0.238761	-0.155025
	3	0.83	0.9	0.9	0.9245	0.88	0.86	0.882417		0.954165	1.28155	1.28155	-1.43601	-1.17499	-1.08032		2.39017	2.45654	2.36187	0.240921	-0.0532824	-0.100616
	4	0.97	0.87	0.999	0.895	0.885	0.88	0.9165		1.88079	1.12639	3.09023	-1.25357	-1.20036	-1.17499		3.13436	2.32675	4.26522	-0.313614	0.0369839	-0.957623
	5	0.58	0.55	0.36	0.815	0.705	0.8	0.635		0.201893	0.125661	-0.358459	-0.896473	-0.538836	-0.841621		1.09837	0.664497	0.483162	0.34729	0.206587	0.60004
	6	0.92	0.95	0.93	0.8895	0.765	0.825	0.879917		1.40507	1.64485	1.47579	-1.22387	-0.722479	-0.934589		2.62894	2.36733	2.41038	-0.0905991	-0.461187	-0.270601
	7	0.92	0.73	0.85	0.715	0.93	0.915	0.843333		1.40507	0.612813	1.03643	-0.568051	-1.47579	-1.3722		1.97312	2.0886	2.40864	-0.41851	0.431489	0.167885
	8	0.999	0.91	0.74	0.9645	0.9645	0.9495	0.92125		3.09023	1.34076	0.643345	-1.80548	-1.80548	-1.64002		4.89571	3.14623	2.28337	-0.642377	0.232361	0.49834
	9	0.87	0.79	0.6	0.92	0.9495	0.745	0.812417		1.12639	0.806421	0.253347	-1.40507	-1.64002	-0.658838		2.53146	2.44645	0.912185	0.13934	0.416802	0.202745
	10	0.97	0.87	0.83	0.88	0.8595	0.795	0.867417		1.88079	1.12639	0.954165	-1.17499	-1.07808	-0.823894		3.05578	2.20447	1.77806	-0.352903	-0.0241577	-0.0651358
	11	0.66	0.6	0.64	0.535	0.515	0.67	0.603333		0.412463	0.253347	0.358459	-0.0878448	-0.0376083	-0.439913		0.500308	0.290955	0.798372	-0.162309	-0.107869	0.0407272
	12	0.93	0.73	0.92	0.705	0.755	0.785	0.804167		1.47579	0.612813	1.40507	-0.538836	-0.690309	-0.789192		2.01463	1.30312	2.19426	-0.468477	0.0387479	-0.30794
	13	0.97	0.72	0.53	0.765	0.885	0.785	0.775833		1.88079	0.582842	0.0752699	-0.722479	-1.20036	-0.789192		2.60327	1.7832	0.864462	-0.579157	0.308759	0.356961
	14	0.82	0.61	0.56	0.715	0.685	0.65	0.673333		0.915365	0.279319	0.150969	-0.568051	-0.481727	-0.38532		1.48342	0.761046	0.53629	-0.173657	0.101204	0.117176
	15	0.95	0.93	0.7	0.865	0.825	0.915	0.864167		1.64485	1.47579	0.524401	-1.10306	-0.934589	-1.3722		2.74792	2.41038	1.8966	-0.270896	-0.270601	0.423902
	16	0.97	0.93	0.87	0.765	0.92	0.825	0.88		1.88079	1.47579	1.12639	-0.722479	-1.40507	-0.934589		2.60327	2.88086	2.06098	-0.579157	-0.0353597	-0.0959009
	17	0.85	0.91	0.79	0.895	0.74	0.8	0.830833		1.03643	1.34076	0.806421	-1.25357	-0.643345	-0.841621		2.29	1.9841	1.64804	0.108566	-0.348705	0.0176
	18	0.75	0.84	0.44	0.69	0.55	0.675	0.6575		0.67449	0.994458	-0.150969	-0.49585	-0.125661	-0.453762		1.17034	1.12012	0.302793	-0.0893197	-0.434398	0.302366			self	friend	stranger
	19	0.91	0.87	0.88	0.905	0.86	0.88	0.884167		1.34076	1.12639	1.17499	-1.31058	-1.08032	-1.17499		2.65133	2.20671	2.34997	-0.015088	-0.0230359	0			2.48257	2.01365	1.89604
	20	0.91	0.95	0.66	0.765	0.83	0.775	0.815		1.34076	1.64485	0.412463	-0.722479	-0.954165	-0.755415		2.06323	2.59902	1.16788	-0.309138	-0.345344	0.171476			0.940203	0.913964	1.09617
	21	0.45	0.67	0.63	0.78	0.615	0.55	0.615833		-0.125661	0.439913	0.331853	-0.772193	-0.292375	-0.125661		0.646532	0.732288	0.457515	0.448927	-0.0737691	-0.103096
	22	0.68	0.28	0.27	0.695	0.705	0.64	0.545		0.467699	-0.582842	-0.612813	-0.510073	-0.538836	-0.358459		0.977772	-0.0440055	-0.254354	0.0211873	0.560839	0.485636
	23	0.79	0.74	0.74	0.72	0.85	0.765	0.7675		0.806421	0.643345	0.643345	-0.582842	-1.03643	-0.722479		1.38926	1.67978	1.36582	-0.11179	0.196544	0.0395668
	24	0.95	0.97	0.73	0.78	0.725	0.925	0.846667		1.64485	1.88079	0.612813	-0.772193	-0.59776	-1.43953		2.41705	2.47855	2.05234	-0.43633	-0.641517	0.413359
		0.845792	0.7825	0.713708	0.795979	0.783875	0.784771	0.784438		1.21971	0.894948	0.706714	-0.898523	-0.878711	-0.851568		2.11823	1.77366	1.55828	1.81672	1.71622	1.69708
		0.139202	0.163341	0.189093	0.111015	0.138968	0.115516	0.115613		0.684371	0.582533	0.754532	0.426346	0.505352	0.413681		0.976614	0.894976	1.01863	0.062877	0.519799	0.478031
		0.0290256	0.0340591	0.0394286	0.0231482	0.0289769	0.0240867	0.0241069		0.142701	0.121467	0.157331	0.0888992	0.105373	0.0862584		0.203638	0.186615	0.212399	0.0444607	0.367554	0.338019
		raw ACC								z-score
		Match			Mismatch					Match			Mismatch				d prime			Criterion
UK		self	friend	stranger	self	friend	stranger	Overall ACC		self	friend	stranger	self	friend	stranger		Self	Friend	Stranger	self	friend	stranger
	1	0.95	0.89	0.746667	0.841667	0.931667	0.866667	0.871111		1.64485	1.22653	0.664037	-1.00133	-1.48832	-1.11077		2.64618	2.71485	1.77481	-0.321761	0.130896	0.223367
	3	0.999	0.903333	0.76	0.848333	0.908333	0.925	0.890667		3.09023	1.30078	0.706303	-1.02931	-1.33056	-1.43953		4.11954	2.63134	2.14583	-1.03046	0.0148901	0.366614
	4	0.999	0.966667	0.85	0.883333	0.715	0.883333	0.882889		3.09023	1.83391	1.03643	-1.19182	-0.568051	-1.19182		4.28205	2.40197	2.22825	-0.949208	-0.632932	0.0776914
	6	0.733333	0.796667	0.913333	0.733333	0.635	0.758333	0.761667		0.622926	0.829774	1.36157	-0.622926	-0.345126	-0.700951		1.24585	1.1749	2.06252	0	-0.242324	-0.33031
	7	0.95	0.983333	0.896667	0.95	0.928333	0.999	0.951222		1.64485	2.12805	1.26278	-1.64485	-1.46349	-3.09023		3.28971	3.59154	4.35302	-7.77156e-16	-0.332278	0.913724
	9	0.823333	0.983333	0.703333	0.846667	0.71	0.74	0.801111		0.928143	2.12805	0.534012	-1.02224	-0.553385	-0.643345		1.95038	2.68143	1.17736	0.0470491	-0.78733	0.0546668
	10	0.91	0.653333	0.506667	0.795	0.866667	0.753333	0.7475		1.34076	0.394336	0.0167116	-0.823894	-1.11077	-0.685017		2.16465	1.50511	0.701728	-0.258431	0.358218	0.334153
	11	0.87	0.453333	0.696667	0.773333	0.678333	0.746667	0.703056		1.12639	-0.117244	0.514837	-0.749869	-0.463043	-0.664037		1.87626	0.345799	1.17887	-0.188261	0.290144	0.0745998
	12	0.95	0.966667	0.966667	0.966667	0.982833	0.982833	0.969278		1.64485	1.83391	1.83391	-1.83391	-2.11613	-2.11613		3.47877	3.95005	3.95005	0.0945305	0.14111	0.14111
	13	0.916667	0.95	0.746667	0.876167	0.865	0.916167	0.878444		1.38299	1.64485	0.664037	-1.15604	-1.10306	-1.37974		2.53903	2.74792	2.04378	-0.113479	-0.270896	0.357852
	14	0.95	0.783333	0.76	0.895	0.83	0.81	0.838056		1.64485	0.7835	0.706303	-1.25357	-0.954165	-0.877896		2.89842	1.73767	1.5842	-0.195644	0.0853324	0.0857969
	15	0.95	0.84	0.83	0.981167	0.901667	0.999	0.916972		1.64485	0.994458	0.954165	-2.07846	-1.29111	-3.09023		3.72332	2.28556	4.0444	0.216805	0.148324	1.06803
	16	0.983333	0.913333	0.733333	0.646667	0.73	0.791667	0.799722		2.12805	1.36157	0.622926	-0.376337	-0.612813	-0.812218		2.50438	1.97438	1.43514	-0.875854	-0.374379	0.094646
	17	0.803333	0.686667	0.64	0.773333	0.745	0.803333	0.741944		0.853588	0.486424	0.358459	-0.749869	-0.658838	-0.853588		1.60346	1.14526	1.21205	-0.0518593	0.0862069	0.247565
	18	0.913333	0.95	0.75	0.858333	0.931667	0.891667	0.8825		1.36157	1.64485	0.67449	-1.07286	-1.48832	-1.23544		2.43443	3.13317	1.90993	-0.144355	-0.0782671	0.280475
	19	0.966667	0.776667	0.966667	0.982833	0.933333	0.966667	0.932139		1.83391	0.760984	1.83391	-2.11613	-1.50109	-1.83391		3.95005	2.26207	3.66783	0.14111	0.370051	0
	20	0.983333	0.646667	0.786667	0.763333	0.641667	0.653333	0.745833		2.12805	0.376337	0.794909	-0.717066	-0.362917	-0.394336		2.84511	0.739254	1.18924	-0.70549	-0.00670966	-0.200287
	21	0.8	0.946667	0.78	0.831667	0.863333	0.863333	0.8475		0.841621	1.61336	0.772193	-0.960772	-1.09542	-1.09542		1.80239	2.70878	1.86761	0.0595755	-0.25897	0.161613
	22	0.983333	0.633333	0.613333	0.775	0.926667	0.77	0.783611		2.12805	0.340695	0.288018	-0.755415	-1.45141	-0.738847		2.88346	1.7921	1.02686	-0.686315	0.555356	0.225415
	23	0.933333	0.913333	0.896667	0.9495	0.933333	0.999	0.937528		1.50109	1.36157	1.26278	-1.64002	-1.50109	-3.09023		3.14111	2.86266	4.35302	0.0694695	0.0697575	0.913724
	24	0.966667	0.82	0.556667	0.695	0.781667	0.795	0.769167		1.83391	0.915365	0.142523	-0.510073	-0.777834	-0.823894		2.34399	1.6932	0.966417	-0.661921	-0.0687654	0.340685
	1	0.93	0.91	0.83	0.9645	0.765	0.925	0.887417		1.47579	1.34076	0.954165	-1.80548	-0.722479	-1.43953		3.28127	2.06323	2.3937	0.164843	-0.309138	0.242683
	2	0.87	0.8	0.62	0.81	0.82	0.85	0.795		1.12639	0.841621	0.305481	-0.877896	-0.915365	-1.03643		2.00429	1.75699	1.34191	-0.124247	0.0368719	0.365476
	3	0.78	0.85	0.79	0.835	0.76	0.9195	0.822417		0.772193	1.03643	0.806421	-0.974114	-0.706303	-1.40172		1.74631	1.74274	2.20814	0.10096	-0.165065	0.297647
	4	0.87	0.97	0.9	0.93	0.865	0.9645	0.916583		1.12639	1.88079	1.28155	-1.47579	-1.10306	-1.80548		2.60218	2.98386	3.08703	0.1747	-0.388866	0.261963
	5	0.9	0.93	0.9	0.9845	0.95	0.9845	0.9415		1.28155	1.47579	1.28155	-2.15707	-1.64485	-2.15707		3.43862	3.12064	3.43862	0.437761	0.0845313	0.437761
	7	0.95	0.78	0.52	0.785	0.745	0.83	0.768333		1.64485	0.772193	0.0501536	-0.789192	-0.658838	-0.954165		2.43405	1.43103	1.00432	-0.427831	-0.0566778	0.452006
	8	0.98	0.97	0.71	0.935	0.97	0.895	0.91		2.05375	1.88079	0.553385	-1.5141	-1.88079	-1.25357		3.56785	3.76159	1.80695	-0.269824	0	0.35009
	9	0.78	0.52	0.58	0.73	0.71	0.615	0.655833		0.772193	0.0501536	0.201893	-0.612813	-0.553385	-0.292375		1.38501	0.603538	0.494268	-0.0796901	0.251616	0.0452407
	10	0.98	0.92	0.93	0.9795	0.945	0.915	0.944917		2.05375	1.40507	1.47579	-2.04353	-1.59819	-1.3722		4.09728	3.00326	2.84799	-0.00510945	0.0965608	-0.0517936
	11	0.95	0.86	0.82	0.9	0.665	0.88	0.845833		1.64485	1.08032	0.915365	-1.28155	-0.426148	-1.17499		2.92641	1.50647	2.09035	-0.181651	-0.327086	0.129811
	12	0.88	0.78	0.85	0.9645	0.915	0.9845	0.895667		1.17499	0.772193	1.03643	-1.80548	-1.3722	-2.15707		2.98046	2.1444	3.19351	0.315245	0.300005	0.56032
		0.912646	0.835833	0.767187	0.858885	0.829672	0.864917	0.844857		1.5482	1.13682	0.80836	-1.20762	-1.05683	-1.34101		2.75582	2.19365	2.14937	-0.170292	-0.0399941	0.266323
		0.0722838	0.137703	0.127794	0.094134	0.107281	0.101976	0.0809374		0.589907	0.592632	0.473673	0.516078	0.478815	0.744078		0.825149	0.899847	1.09884	0.370061	0.296323	0.295205
		0.0129826	0.0247321	0.0229524	0.016907	0.0192681	0.0183155	0.0145368		0.10595	0.10644	0.0850743	0.0926903	0.0859978	0.13364		0.148201	0.161617	0.197358	0.066465	0.0532211	0.0530203
